# Supplementary material for: Screening of a Novel Synonymous DNAH5 Variant in Histopathologically Confirmed Adenomyosis Cases from Turkiye
Source: Biomedicines. 2026 Jun 24;14(7):1435. doi: 10.3390/biomedicines14071435 (PMC13404112; doi:10.3390/biomedicines14071435)
Supplement: Supplementary file 1 [file biomedicines-14-01435-s001.zip]

Archive with 1 entries (1 files):
- biomedicines-4295584 -Supplementary Figure S1.pdf
